# Supplementary material for: Gene methylation profiles of normal mucosa, and benign and malignant colorectal tumors identify early onset markers
Source: Mol Cancer. 2008 Dec 31;7:94. doi: 10.1186/1476-4598-7-94 (PMC2639620; doi:10.1186/1476-4598-7-94)
Supplement: Additional file 3 — PCR primers used for methylation-specific PCR and microsatellite instability analyses. Information on primers and PCR details. [file 1476-4598-7-94-S3.xls]

## Sheet: Sheet1
Primer set	Sense primer	Antisense primer	Frg-size bp.	An. Temp	MgCl2, mM	References
ADAMTS1-M	GTG AGT AAT ATC GTA GTT AAG GCG G	CTA AAA CAA AAA ACG CTC TAA AAC G	103	59	1.5	(4)
ADAMTS1-U	GTG AGT AAT ATT GTA GTT AAG GTG G	AAA ACA AAA AAC ACT CTA AAA CAC C	101	59	1.5
BAT-25	TCG CCT CCA AGA ATG TAA GT	TCT GCA TTT TAA CTA TGG CTC	124	55	1.5	(5)
BAT-26	TGA CTA CTT TTG ACT TCA GCC	AAC CAT TCA ACA TTT TTA ACC C	122	55	1.5
CDKN2A-M	TTA TTA GAG GGT GGG GCG GAT CGC	GAC CCC GAA CCG CGA CCG TAA	150	63	1.5	(6)
CDKN2A-U	TTA TTA GAG GGT GGG GTG GAT TGT	CAA CCC CAA CCA CAA CCA TAA	151	64	1.5
CRABP1-M	GGA GGT TTT TTA GTT GGA GAG C	CTC GCA AAA CGA AAA CTA ACG	211	57	1.5	(4)
CRABP1-U	GAG GTT TTT TAG TTG GAG AGT GG	AAC TCA CAA AAC AAA AAC TAA CAC T	212	57	1.5
HOXA9-M	GGT TAA TGG GGG CGC GGG CGT C	AAC GCC TAA CCC GCC CGA CCC G	127	68	1.5	(7)
HOXA9-U	GTA TGG TTA ATG GGG GTG TGG GTG TT	CCA TAC CCA ACA CCT AAC CCA CCC AAC CCA	139	66	1.5
MAL-M	TTC GGG TTT TTT TGT TTT TAA TTC	GAA AAC CAT AAC GAC GTA CTA ACG T	139	56	1.5	(8)
MAL-U	TTT TGG GTT TTT TTG TTT TTA ATT T	ACA AAA ACC ATA ACA ACA TAC TAA CAT C	142	56	1.5
MGMT-M	TTT CGA CGT TCG TAG GTT TTC GC	GCA CTC TTC CGA AAA CGA AAC G	81	58	1.0	(9)
MGMT-U	TTT GTG TTT TGA TGT TTG TAG GTT TTT GT	AAC TCC ACA CTC TCC CAA AAA CAA AAC A	93	58	1.0
MGMT qMSP probe	6FAM - AAC ACT CAC CAA ATC GCA AAC GAT ACG -TAMRA		-	-	-
MLH1-M	CGG ATA GCG ATT TTT AAC GCG TAA GC	CGT CCC TCC CTA AAA CG	72	53	1.5	(10)
MLH1-U	TGG ATA GTG ATT TTT ATT GTG TAA GT	ATC CCT CCC TAA AAC AAC TAC TAC CCA	71	60	1.1
NR3C1-M	TCG GTT TCG TTC GTT CGT TTA GGT C	CGT CCC GAT CCC AAC TAC TTC GAC	196	69	1.5	(4)
NR3C1-U	TTG GTT TTG TTT GTT TGT TTA GGT T	CCA TCC CAA TCC CAA CTA CTT CAA C	197	61	1.5
PTEN-M	GGC GGC GGT CGC GGT TC	GAC TCC CCG AAA ACG CTA C	71	65	1.5	(11)
PTEN-U	GAG AGA TGG TGG TGG TTG T	AAC TCC CCA AAA ACA CTA CC	78	61	1.5
RUNX3-M	TTA CGA GGG GCG GTC GTA CGC GGG	AAA ACG ACC GAC GCG AAC GCC TCC	250	67	1.5	(12)
RUNX3-U	TTA TGA GGG GTG GTT GTA TGT GGG	AAA ACA ACC AAC ACA AAC ACC TCC	240	65	1.5
SC3B3A1-M	GGT ACG GGT TTT TTA CGG TTC GTC	AAC TTC TTA TAC CCG ATC CTC G	135	61	1.5	(13)
SC3B3A1-U	GGT ATG GGT TTT TTA TGG TTT GTT	CAA AAC TTC TTA TAC CCA ATC CTC A	135	61	1.5
Table 1. PCR primers and probes used for methylation specific-PCR and microsattelite instability analyses
Annealing temperature is in degrees Celcius.
Abbreviations: Frg-size bp.; Fragment size in base pairs, An. Temp; annealing temperature in degrees Celcius.
