# Supplementary material for: Gene methylation profiles of normal mucosa, and benign and malignant colorectal tumors identify early onset markers
Source: Mol Cancer. 2008 Dec 31;7:94. doi: 10.1186/1476-4598-7-94 (PMC2639620; doi:10.1186/1476-4598-7-94)
Supplement: Additional file 4 — Genetic and epigenetic raw data. Raw data from all analyses are listed for each tumor included. [file 1476-4598-7-94-S4.xls]

## Sheet: Sheet1
	Genetic data				Epigenetic data
Tumor ID	MSI status	BRAFmut	KRASmut	TP53mut	ADAMTS1	CDKN2A	CRABP1	HOXA9	MAL	MGMT	MLH1	NR3C1	RUNX3	SCGB3A1
c848 I* T	MSI	wt	wt	p.Arg273Cys	M	U	M	M	M	U	U	U	U	U
c854T	MSI	wt	c.184-189delGAG	wt	M	M	M	U	M	M	M	M	M	M
c869T	MSS	NP	NP	wt	U	U	U	NP	U	U	U	U	NP	U
c884T	MSI	p.Val600Glu	wt	wt	M	M	M	U	M	M	M	M	M	M
c887	MSS	wt	p.Gly12Cys	wt	M	U	M	U	M	M	U	U	U	U
c894 I T	MSI	wt	c.49insTTG	wt	M	U	M	U	M	M	U	U	M	M
c896T	MSS	wt	wt	p.Gly245Asp	U	U	U	U	M	U	U	U	U	U
c910T	MSI	wt	wt	wt	M	U	M	U	U	U	U	U	U	U
c912 I* T	MSI	wt	p.Gly13Asp	wt	U	U	U	U	M	M	U	U	U	U
c922T	MSS	wt	p.Gly12Val	wt	M	M	U	U	M	U	U	U	U	U
c946T	MSS	wt	wt	wt	M	U	U	U	M	M	U	U	U	U
c948T	MSS	wt	p.Gly12Arg	wt	M	U	U	U	M	U	U	U	U	U
c953T	MSS	wt	wt	c.654_655insTGGTG	U	U	U	U	M	U	U	U	U	U
c955 I* T	MSI	p.Val600Glu	wt	wt	M	U	M	U	M	U	M	M	M	M
c965 II T	MSI	p.Val600Glu	wt	wt	M	M	M	U	M	M	M	M	M	U
c988T	MSI	wt	wt	wt	U	U	M	U	M	M	U	U	U	U
c1013T	MSS	p.Asp594Gly	wt	p.Tyr205Cys	U	U	U	M	M	U	U	U	U	U
c1022T	MSI	wt	wt	wt	M	U	U	M	M	U	U	U	U	U
c1024T	MSS	wt	p.Gly12Cys	wt	M	U	U	U	M	U	U	U	U	U
c1044 II* T	MSI	p.Val600Glu	wt	wt	U	U	M	U	M	M	U	M	M	M
c1045T	MSS	NP	NP	p.Arg273His	M	U	U	NP	M	M	U	U	NP	U
c1046T	MSS	wt	wt	p.Leu194Arg	M	U	U	U	M	M	U	U	U	M
c1047 III T	MSI	wt	p.Gly12Ala and Val14Ile	wt	M	U	M	M	M	U	U	U	M	U
c1066T	MSI	wt	wt	wt	U	U	U	U	M	U	U	U	U	U
c1103T	MSS	wt	wt	wt	M	U	U	M	M	U	U	U	U	U
c1117 I* T	MSI	wt	wt	wt	M	U	U	M	M	U	U	U	U	U
c1121T	MSS	wt	p.Gly12Ala	p.Pro190Leu and p.Arg267Trp	M	M	M	U	M	U	U	U	U	U
c1124T	MSS	wt	p.Gly12Asp and p.Gly13Asp	wt	M	U	U	U	M	M	U	U	U	U
c1132 II T	MSI	wt	p.Gly12Val	p.Ala276Asp	M	U	U	U	U	M	U	U	U	U
c1141 II T	MSI	wt	wt	wt	U	M	M	U	U	U	M	M	M	U
c1166T	MSS	wt	p.Gly13Asp	wt	U	M	U	U	M	U	U	U	U	U
c1167T	MSS	wt	wt	c.387-394delCCTCAACA	M	U	U	U	M	U	U	U	U	U
c1190T	MSI	p.Val600Glu	wt	wt	U	U	M	U	M	M	M	M	NP	NP
c1193T	MSI	p.Val600Glu	wt	wt	M	M	M	U	M	U	M	M	M	U
c1194T	MSS	wt	wt	p.Arg213Leu	U	U	U	U	U	U	U	U	U	U
c1197T	MSS	wt	wt	p.Met246Arg	M	M	U	U	M	U	U	U	U	U
c1268III T	MSI	p.Val600Glu	wt	wt	M	U	M	U	M	U	U	U	M	U
c1273III T	MSI	p.Val600Glu	wt	wt	M	M	M	U	M	U	M	M	M	M
c1287T	MSS	wt	wt	p.Arg248Gln	M	U	NP	M	NP	M	U	NP	NP	NP
c1294T	MSS	p.Gly469Arg	wt	wt	M	M	M	M	M	M	U	U	U	U
c1296T	MSS	wt	p.Gly13Asp	p.Gly244Val	M	M	U	U	M	M	U	M	U	U
c1314T	MSI	wt	wt	wt	M	U	M	M	M	U	U	M	M	U
c1326T	MSI	wt	p.Gly13Asp	wt	M	M	M	U	M	U	U	U	M	M
c1340T	MSS	wt	wt	p.Arg248Gln	M	M	U	M	M	M	U	U	U	U
c1341I T	MSI	p.Val600Glu	wt	wt	M	M	M	M	U	U	M	M	M	U
c1349T	MSI	wt	wt	wt	M	M	M	U	M	M	M	M	M	M
c1363T	MSI	wt	p.Gly13Asp	wt	U	U	M	U	U	U	M	U	U	U
c1364T	MSS	p.Leu597Gln	wt	wt	M	U	U	U	M	M	U	U	U	U
c1369T	MSS	wt	p.Gly12Asp	wt	NP	U	NP	U	NP	U	U	NP	NP	NP
c1388A T	MSI	wt	wt	wt	U	U	M	M	U	U	U	U	U	U
c1388C T	MSI	wt	p.Gly13Asp	wt	M	M	M	U	M	M	U	U	M	U
c1391T	MSS	wt	p.Gly12Asp	c.718-719delAG	U	U	U	U	U	U	U	U	U	U

## Sheet: Sheet2
ID	c1013T	c1024T	c1045T	c1046T	c1103T	c1121T	c1124T	c1166T	c1167T	c1194T	c1197T	c1287T	c1294T	c1296T	c1340T	c1364T	c1369T	c1391T	c869T	c887	c896T	c922T	c946T	c948T	c953T	c1022T	c1044 II* T	c1047 III T	c1066T	c1117 I* T	c1132 II T	c1141 II T	c1190T	c1193T	c1268III T	c1273III T	c1314T	c1326T	c1341I T	c1349T	c1363T	c1388A T	c1388C T	c848 I* T	c854T	c884T	c894 I T	c910T	c912 I* T
[truncated: 3 more columns]
