# Supplementary material for: Gene methylation profiles of normal mucosa, and benign and malignant colorectal tumors identify early onset markers
Source: Mol Cancer. 2008 Dec 31;7:94. doi: 10.1186/1476-4598-7-94 (PMC2639620; doi:10.1186/1476-4598-7-94)
Supplement: Additional file 5 — Summarized methylation raw data. Methylation frequencies are presented for each of the eleven analyzed genes in the 4 different sample types according to what methylation level they exhibited (strong, weak or no methylation). [file 1476-4598-7-94-S5.xls]

## Sheet: Sheet1
	ADAMTS1	CDKN2A	CRABP1	HOXA9	MAL	MGMT	MLH1	NR3C1	PTEN*	RUNX3	SCGB3A1
N1
-	20	19	21	17	20	19	21	21	NP	21	20
+	1	2	0	4	1	2	0	0	NP	0	1
++	0	0	0	0	0	0	0	0	NP	0	0
N2
-	17	16	18	11	16	10	17	17	NP	17	17
+	1	2	0	7	2	7	1	0	NP	0	1
++	0	0	0	0	0	0	0	0	NP	0	0
Adenomas
-	40	39	53	40	18	39	63	61	NP	59	59
+	15	23	5	13	7	23	0	2	NP	0	3
++	8	0	2	9	38	0	0	0	NP	4	1
Carcinomas
-	15	24	25	37	4	24	25	37	52	37	32
+	0	7	0	1	5	7	16	0	0	0	8
++	36	21	25	12	41	21	11	13	0	13	9
*PTEN was unmethylated in all carcinomas in addition to twenty colon cell lines (data not shown), hence it was not analysed (NP) in adenomas nor in normal mucosa
