# Supplementary material for: Gene methylation profiles of normal mucosa, and benign and malignant colorectal tumors identify early onset markers
Source: Mol Cancer. 2008 Dec 31;7:94. doi: 10.1186/1476-4598-7-94 (PMC2639620; doi:10.1186/1476-4598-7-94)
Supplement: Additional file 7 — Correlation between methylated genes. A correlation table including all analyzed for promoter hypermethylation shown that genes commonly methylated in MSI tumors are highly correlated. [file 1476-4598-7-94-S7.xls]

## Sheet: Sheet1
		ADAMTS1	CDKN2A	CRABP1	HOXA9	MAL	MGMT	MLH1	NR3C1	RUNX3	SCGB3A1
ADAMTS1	Pearson Correlation	1	0.362989	0.445414	0.187622	0.533112	0.196795	0.164026	0.279635	0.370941	0.323954
	Sig. (2-tailed)		4.00 x 10-6	1.25 x 10-8	0.0214977	1.54 x 10-12	0.0154398	0.0427651	0.000484855	3.47 x 10-6	4.96 x 10-5
CDKN2A	Pearson Correlation	0.362989	1	0.444649	0.160172	0.306564	0.186495	0.417646	0.456891	0.402382	0.28773
	Sig. (2-tailed)	4.00 x 10-6		1.34 x 10-8	0.049463	0.000122394	0.0214195	7.09 x 10-8	3.29 x 10-9	3.99 x 10-7	0.000340493
CRABP1	Pearson Correlation	0.445414	0.444649	1	0.0489341	0.269236	0.134993	0.505854	0.585436	0.669499	0.432349
	Sig. (2-tailed)	1.25 x 10-8	1.34 x 10-8		0.557511	0.000899223	0.10306	4.69 x 10-11	4.45 x 10-15	3.39 x 10-20	4.08 x 10-8
HOXA9	Pearson Correlation	0.187622	0.160172	0.0489341	1	0.179921	-0.0418449	-0.0843762	-0.021002	0.0439162	-0.071489
	Sig. (2-tailed)	0.0214977	0.049463	0.557511		0.028116	0.612363	0.302985	0.799317	0.597385	0.3879
MAL	Pearson Correlation	0.533112	0.306564	0.269236	0.179921	1	0.241611	0.0977465	0.188837	0.250684	0.236099
	Sig. (2-tailed)	1.54 x 10-12	0.000122394	0.000899223	0.028116		0.00289541	0.230908	0.0198103	0.00211866	0.00351722
MGMT	Pearson Correlation	0.196795	0.186495	0.134993	-0.0418449	0.241611	1	0.0417649	0.130744	0.0501447	0.13472
	Sig. (2-tailed)	0.0154398	0.0214195	0.10306	0.612363	0.00289541		0.609432	0.110771	0.546401	0.101402
MLH1	Pearson Correlation	0.164026	0.417646	0.505854	-0.0843762	0.0977465	0.0417649	1	0.721181	0.566146	0.332871
	Sig. (2-tailed)	0.0427651	7.09 x 10-8	4.69 x 10-11	0.302985	0.230908	0.609432		1.09 x 10-25	6.44 x 10-14	2.97 x 10-5
NR3C1	Pearson Correlation	0.279635	0.456891	0.585436	-0.021002	0.188837	0.130744	0.721181	1	0.75018	0.428197
	Sig. (2-tailed)	0.000484855	3.29 x 10-9	4.45 x 10-15	0.799317	0.0198103	0.110771	1.09 x 10-25		5.17 x 10-28	4.15 x 10-8
RUNX3	Pearson Correlation	0.370941	0.402382	0.669499	0.0439162	0.250684	0.0501447	0.566146	0.75018	1	0.456655
	Sig. (2-tailed)	3.47 x 10-6	3.99 x 10-7	3.39 x 10-20	0.597385	0.00211866	0.546401	6.44 x 10-14	5.17 x 10-28		5.43 x 10-9
SCGB3A1	Pearson Correlation	0.323954	0.28773	0.432349	-0.071489	0.236099	0.13472	0.332871	0.428197	0.456655	1
	Sig. (2-tailed)	4.96 x 10-5	0.000340493	4.08 x 10-8	0.3879	0.00351722	0.101402	2.97 x 10-5	4.15 x 10-8	5.43 x 10-9
	N range = 145-154
